# Supplementary material for: Oxygen Sensing Coordinates Photomorphogenesis to Facilitate Seedling Survival
Source: Curr Biol. 2015 Jun 1;25(11):1483–8. doi: 10.1016/j.cub.2015.03.060 (PMC4454774; doi:10.1016/j.cub.2015.03.060)
Supplement: Table S1. DNA Sequence of Oligonucleotide Primers [file mmc2.xlsx]

## Sheet: Table S1
		Table S1: DNA sequence of oligonucleotide primers. A. Primers used for QrtPCR; B. Primers used to clone ERFVII genomic regions; C. Site directed mutagenesis primers (C2A)
		A.
		Name	AGI number	forward (5'-3')	Reverse (5'-3')
		EF1a	AT5G60390	TCCAGCTAAGGGTGCC	GGTGGGTACTCGGAGA
		GUN1	AT2G31400	GCAGCAAGGAATCTGTTTGA	TAACTGGCATCTGAGCAAGG
		GUN4	AT3G59400	TTACAGAGCGTTTCCTGACG	TGTTATCATCAGCTGTCGCA
		PORc	AT1G03630	ACTGGAGCTTCGTCTGGTTT	TTCTCGGCCTTGAGAAAGTT
		PORa	AT5G54190	TCTGCAGGGATGCCTAAGGA	GCCTCACGCTGTCCAAAGA
		PORb	AT4G27440	CTCATCATCGTCGGATCCATT	TCGCCTTCGGTGGTACATTAC
		CHLM	AT4G25080	CCCAGGGCCATCAAAAGC	CCCAACGCTCTTTCCACATC
		FC1	AT3G53570	TTACAAGGCATGATGTCGGT	GGGAAATGAACGGTAGCTGT
		FC2	AT2G30390	CAGTAGCAAGAGCACCCAAA	CTTCAGCCTGTGCATCAGTT
		CHL27	AT3G56940	AGAGTTCGAGGCTCTGCTTC	CAACGAAGATCTGTCGGAGA
		CHLH	AT5G13630	ACAAAATGGGAGTCCGTGAGTAC	TTTCCCCCAGTTTTCTTCCA
		ppox	AT4G01690	CCGCCCGGAAGAATTTTG	TGGACAGAATTCCGGTGTTTG
		HEMA1	AT1G58290	GATCCTTGCACAGGTGAAACAA	CGCTGATATTCCTCCCAAAGC
		CHLI-1	AT4G18480	CCTTCCTCCTCCCCCATTT	CCTTATTTGGATTCCTGCATTTAAC
		CHLI2	AT5G45930	CACAGCTTCTTGACAGGTTTGG	CTCTCAGCTCGGCGTCTCTAA
		B.
		Name	AGI number	forward (5'-3')	Reverse (5'-3')
		HRE1	At1g72360	GGGGACAAGTTTGTACAAAAAAGCAGGCTTAAGGAATTATTGTCTCATCA	GGGGACCACTTTGTACAAGAAAGCTGGGTAGGACCATAGACCCATGTCAT
		HRE2	At2g47520	GGGGACAAGTTTGTACAAAAAAGCAGGCTGACATGGCCTCCTTTATATAT	GGGGACCACTTTGTACAAGAAAGCTGGGTAATTGGAGTCTTGATAGCTCC
		RAP2.12	At1g53910	GGGGACAAGTTTGTACAAAAAAGCAGGCTATTCAGATTGGATCGTGACAT	GGGGACCACTTTGTACAAGAAAGCTGGGTAGAAGACTCCTCCAATCATGG
		RAP2.2	At3g14230	GGGGACAAGTTTGTACAAAAAAGCAGGCTATAGCCTCAACTAGAAGATAC	GGGGACCACTTTGTACAAGAAAGCTGGGTAAAAGTCTCCTTCCAGCATGA
		RAP2.3	At3g16770	GGGGACAAGTTTGTACAAAAAAGCAGGCTCGGATACTACTCAAAGAAAAA	GGGGACCACTTTGTACAAGAAAGCTGGGTACTCATACGACGCAATGACAT
		C.
		Name	AGI number	forward (5'-3')	Reverse (5'-3')
		HRE1	At1g72360	CCTTTAGTTCTGAGAAAATGGCTGGAGGAGCTGT	ACAGCTCCTCCAGCCATTTTCTCAGAACTAAAGG
		HRE2	At2g47520	GCGTAAAAAACAAAAAACAAAAATGGCTGGGGGAGCTATCATTTCT	AGAAATGATAGCTCCCCCAGCCATTTTTGTTTTTTGTTTTTTACGC
		RAP2.12	At1g53910	TCAAGAATCGCCGCCATGGCTGGAGGAGCTATAATAT	ATATTATAGCTCCTCCAGCCATGGCGGCGATTCTTGA
		RAP2.2	At3g14230	GCTTTCGTGAAGCCACCATGGCTGGAGGAGCTATAA	TTATAGCTCCTCCAGCCATGGTGGCTTCACGAAAGC
		RAP2.3	At3g16770	CAACAAACAGAGAAAATGGCTGGCGGTGCTATT	AATAGCACCGCCAGCCATTTTCTCTGTTTGTTG
